# Supplementary material for: Diets with Higher Vegetable Intake and Lower Environmental Impact: Evidence from a Large Australian Population Health Survey
Source: Nutrients. 2022 Apr 5;14(7):1517. doi: 10.3390/nu14071517 (PMC9002518; doi:10.3390/nu14071517)
Supplement: Supplementary file 1 [file nutrients-14-01517-s001.zip]

Archive with 1 entries (1 files):
- nutrients-1637168-supplementary.xlsx
