# Supplementary material for: Diets with Higher Vegetable Intake and Lower Environmental Impact: Evidence from a Large Australian Population Health Survey
Source: Nutrients. 2022 Apr 5;14(7):1517. doi: 10.3390/nu14071517 (PMC9002518; doi:10.3390/nu14071517)
Supplement: Supplementary file 1 [file nutrients-14-01517-s001.zip › nutrients-1637168-supplementary.xlsx]

## Sheet: Introduction
Supplementary Material
Diets with higher vegetable intake and lower environmental impact: Evidence from a large Australian population health survey
Bradley G. Ridoutt 1,2, Danielle Baird 3, Gilly A. Hendrie 3
1. Commonwealth Scientific and Industrial Research Organisation (CSIRO) Agriculture and Food, Clayton South, Victoria, Australia; brad.ridoutt@csiro.au
2. University of the Free State, Department of Agricultural Economics, Bloemfontein, South Africa
3. CSIRO Health and Biosecurity, Adelaide, South Australia, Australia; danielle.baird@csiro.au; gilly.hendrie@csiro.au
Contents
Sheet 1	Table S1. Weighting factiors applied to footprint indicators to develop the environmental impact score
Sheet 2	Table S2. Sample size for the higher diet quality and lower environmental impact (HQLI) subgroup according to age group and gender
Sheet 3	Table S3. Food intake for the HQLI subgroup of adult diets
Sheet 4	Table S4. HQLI subgroup of Australian adult daily diets: variety scores for vegetable intake

## Sheet: Sheet1
Suplementary Table S1
Weighting factors applied to footprint indicators to develop the environmental impact score
Footprint	Weighting factor
Climate	0.452778
Water-scarcity	0.22706
Cropland-scarcity	0.0937736
Pesticide toxicity	0.226389

## Sheet: Sheet2
Supplementary Table S2
Sample size for the higher diet quality and lower environmental impact (HQLI) subgroup according to age group and gender
Age group	Gender	Number
19-30	Male	105
	Female	127
31-50	Male	254
	Female	372
51-70	Male	233
	Female	389
70+	Male	92
	Female	128
Total		1700

## Sheet: Sheet3
Supplementary Table S3
Food intake (serves/person/day) for the HQLI subgroup of adult diets
	HQLI subgroup	Population estimate	P value
FRUIT	1.61133	1.46587	<0.001
VEG	3.34255	2.56998	<0.001
BREAD & CEREAL FOODS	5.01275	4.45055	<0.001
MEAT & ALTERNATIVES	2.29772	2.31933	0.963
Fish	0.337272	0.254797	<0.001
Red meat	0.497995	0.681754	<0.001
Poultry	0.714266	0.662573	0.658
Other: Veg alt, nuts	0.585366	0.526248	0.001
Other: Reptiles, offal	0.00840842	0.00527671
Pork	0.154412	0.187688	0.004
DAIRY FOODS & ALTERNATIVES	1.21236	1.38116	<0.001
DISCRETIONARY CHOICES	2.30635	6.80693	<0.001

## Sheet: Sheet4
Supplementary Table S4
HQLI subgroup of Australian adult daily diets: variety scores for vegetable intake
Group	DQI index (no min)	DQI index (0.25 serve min)	ABS index (no min)	ABS index (0.25 serve min)
Low vegetable intake tertile	1.60762	1.10964	2.57871	1.3429
Medium vegetable intake tertile	2.58792	2.15834	3.33706	2.36955
High vegetable intake tertile	3.34489	2.93045	3.3765	2.97261
Diets achieving recommended vegetable intake	3.448	3.0341	3.45819	3.03987
Diets below recommended vegetable intake	2.23516	1.77788	2.99013	1.98671
All HQLI diets	2.51319	2.06586	3.09743	2.22814
See text for description of variety scores
